# Supplementary material for: Exploring relation types for literature-based discovery
Source: J Am Med Inform Assoc. 2015 May 12;22(5):987–92. doi: 10.1093/jamia/ocv002 (PMC4986660; doi:10.1093/jamia/ocv002)
Supplement: Supplementary Data [file ocv002_supplementary_data.zip]

Archive with 1 entries (1 files):
- appendix.docx
